# Supplementary material for: In vitro generated antibodies guide thermostable ADDomer nanoparticle design for nasal vaccination and passive immunization against SARS-CoV-2
Source: Antib Ther. 2023 Oct 17;6(4):277–97. doi: 10.1093/abt/tbad024 (PMC10702856; doi:10.1093/abt/tbad024)
Supplement: Movie_S2_Gigabody_Nanoparticle_Superbinder_reduced_tbad024 [file movie_s2_gigabody_nanoparticle_superbinder_reduced_tbad024.zip]

Archive with 1 entries (1 files):
- Movie_S2_Gigabody_Nanoparticle_Superbinder_reduced_tbad024.mp4
